# Supplementary material for: A Novel Bio-Inspired Ag/3D-TiO2/Si SERS Substrate with Ordered Moth-like Structure
Source: Nanomaterials (Basel). 2022 Sep 9;12(18):3127. doi: 10.3390/nano12183127 (PMC9501013; doi:10.3390/nano12183127)
Supplement: Supplementary file 1 [file nanomaterials-12-03127-s001.zip]

Archive with 1 entries (1 files):
- nanomaterials-1872012-supplementary.pdf
